# Supplementary material for: A Comparison of Vaping Behavior, Perceptions, and Dependence among Individuals Who Vape Nicotine, Cannabis, or Both
Source: Int J Environ Res Public Health. 2022 Aug 20;19(16):10392. doi: 10.3390/ijerph191610392 (PMC9408799; doi:10.3390/ijerph191610392)
Supplement: Supplementary file 1 [file ijerph-19-10392-s001.zip]

Archive with 1 entries (1 files):
- ijerph-1864357-supplementary.pdf
